# Supplementary material for: 1,1,1,5,5,5-Hexafluoro-2,4-dimeth­oxy­pentane-2,4-diol
Source: Acta Crystallogr Sect E Struct Rep Online. 2011 Nov 2;67(Pt 12):o3155. doi: 10.1107/S1600536811044813 (PMC3238828; doi:10.1107/S1600536811044813)
Supplement: Supplementary file 1 [file e-67-o3155-sup1.cif]

##############################################################################
#                                                                            #
# This CIF contains the data in a paper accepted for publication in          #
# Acta Crystallographica Section E. It conforms to the requirements of       #
# Notes for Authors for Acta Crystallographica Section E, and has been       #
# peer reviewed under the auspices of the IUCr Commission on Journals.       #
#                                                                            #
# Full details of the Crystallographic Information File format               #
# are given in the paper "The Crystallographic Information File (CIF):       #
# a New Standard Archive File for Crystallography" by S. R. Hall, F. H.      #
# Allen and I. D. Brown [Acta Cryst. (1991), A47, 655-685].                  #
#                                                                            #
# The current version of the core CIF dictionary is obtainable from          #
# ftp://ftp.iucr.org/pub/cif_core.dic.                                       #
#                                                                            #
# Software is freely available for graphical display of the structure(s)     #
# in this CIF. For information consult the CIF software page                 #
# http://www.iucr.org/resources/cif/software.                                #
#                                                                            #
# This file may be used for bona fide research purposes within the           #
# scientific community so long as proper attribution is given to the journal # 
# article from which it was obtained.                                        #
#                                                                            #
##############################################################################
data_global
_audit_creation_method     'WinGX routine CIF_UPDATE'
_audit_conform_dict_name     cif_core.dic
_audit_conform_dict_version     2.4
_journal_data_validation_number     ?
_journal_date_recd_electronic     2011-10-18
_journal_date_accepted     2011-10-26
_journal_name_full     'Acta Crystallographica, Section E'
_journal_year     2011
_journal_volume     67
_journal_issue     12
_journal_page_first     o3155
_journal_page_last     o3155
_journal_paper_category     QO
_journal_coeditor_code     PV2464
_publ_contact_author_name     'Koen, Renier.'
_publ_contact_author_address
;
Department of Chemistry
University of the Free State
P.O. Box 339
Bloemfontein
9300
South Africa
;
_publ_contact_author_email     'koen.renier87@gmail.com'
_publ_contact_author_fax     '00(000)0000000'
_publ_contact_author_phone     '00(000)0000000'
_publ_section_title
;
1,1,1,5,5,5-Hexafluoro-2,4-dimethoxypentane-2,4-diol
;
loop_
    _publ_author_name
    _publ_author_footnote
    _publ_author_address
    'Koen, Renier' ?
;
Department of Chemistry
University of the Free State
PO Box 339
Bloemfontein 9300
South Africa
;
    'Roodt, Andreas' .
;
Department of Chemistry
University of the Free State
PO Box 339
Bloemfontein 9300
South Africa
;
    'Visser, Hendrik G.' .
;
Department of Chemistry
University of the Free State
PO Box 339
Bloemfontein 9300
South Africa
;
    'Muller, Theunis J.' .
;
Department of Chemistry
University of the Free State
PO Box 339
Bloemfontein 9300
South Africa
;
data_I
_audit_creation_method     'WinGX routine CIF_UPDATE'
_chemical_name_systematic
;
1,1,1,5,5,5-Hexafluoro-2,4-dimethoxypentane-2,4-diol
;
_chemical_formula_moiety     'C7 H10 F6 O4'
_chemical_formula_sum     'C7 H10 F6 O4'
_chemical_formula_iupac     'C7 H10 F6 O4'
_chemical_formula_weight     272.15
_space_group_crystal_system     monoclinic
_space_group_name_H-M_alt     'C 2/c'
_space_group_name_Hall     '-C 2yc'
loop_
    _symmetry_equiv_pos_as_xyz
    'x, y, z'
    '-x, y, -z+1/2'
    'x+1/2, y+1/2, z'
    '-x+1/2, y+1/2, -z+1/2'
    '-x, -y, -z'
    'x, -y, z-1/2'
    '-x+1/2, -y+1/2, -z'
    'x+1/2, -y+1/2, z-1/2'
_cell_length_a     17.829(5)
_cell_length_b     6.713(5)
_cell_length_c     9.347(5)
_cell_angle_alpha     90
_cell_angle_beta     109.509(5)
_cell_angle_gamma     90
_cell_volume     1054.5(10)
_cell_formula_units_Z     4
_cell_measurement_reflns_used     2123
_cell_measurement_theta_min     3.27
_cell_measurement_theta_max     28.05
_cell_measurement_temperature     100(2)
_exptl_crystal_description     needle
_exptl_crystal_colour     colourless
_exptl_crystal_size_max     0.747
_exptl_crystal_size_mid     0.279
_exptl_crystal_size_min     0.187
_exptl_crystal_density_diffrn     1.714
_exptl_crystal_density_method     'not measured'
_exptl_crystal_F_000     552
_exptl_absorpt_coefficient_mu     0.199
_exptl_absorpt_correction_type     multi-scan
_exptl_absorpt_process_details     '(SADABS; Bruker, 2007)'
_exptl_absorpt_correction_T_min     0.936
_exptl_absorpt_correction_T_max     0.963
_exptl_special_details     ?
_diffrn_ambient_temperature     100(2)
_diffrn_radiation_type     MoK\a
_diffrn_radiation_wavelength     0.71073
_diffrn_radiation_monochromator     graphite
_diffrn_measurement_device_type     'Bruker APEXII CCD'
_diffrn_measurement_method     '\f and \w scans'
_diffrn_reflns_number     5850
_diffrn_reflns_av_R_equivalents     0.0246
_diffrn_reflns_theta_min     3.76
_diffrn_reflns_theta_max     28
_diffrn_reflns_theta_full     28
_diffrn_measured_fraction_theta_max     0.998
_diffrn_measured_fraction_theta_full     0.998
_diffrn_reflns_limit_h_min     -23
_diffrn_reflns_limit_h_max     21
_diffrn_reflns_limit_k_min     -8
_diffrn_reflns_limit_k_max     8
_diffrn_reflns_limit_l_min     -11
_diffrn_reflns_limit_l_max     12
_refine_special_details
;
Refinement of <i>F</i>^2^ against ALL reflections. The weighted <i>R</i>-factor
<i>wR</i> and goodness of fit <i>S</i> are based on <i>F</i>^2^, conventional
<i>R</i>-factors <i>R</i> are based on <i>F</i>, with <i>F</i> set to zero for
negative <i>F</i>^2^. The threshold expression of <i>F</i>^2^ >
2\s(<i>F</i>^2^) is used only for calculating <i>R</i>-factors(gt) <i>etc</i>.
and is not relevant to the choice of reflections for refinement.
<i>R</i>-factors based on <i>F</i>^2^ are statistically about twice as large
as those based on <i>F</i>, and <i>R</i>- factors based on ALL data will be
even larger.
;
_reflns_number_total     1277
_reflns_number_gt     1049
_reflns_threshold_expression     I>2\s(I)
_refine_ls_structure_factor_coef     Fsqd
_refine_ls_matrix_type     full
_refine_ls_R_factor_all     0.04
_refine_ls_R_factor_gt     0.0302
_refine_ls_wR_factor_ref     0.0788
_refine_ls_goodness_of_fit_ref     1.051
_refine_ls_restrained_S_all     1.051
_refine_ls_number_reflns     1277
_refine_ls_number_parameters     98
_refine_ls_number_restraints     0
_refine_ls_hydrogen_treatment     refall
_refine_ls_weighting_scheme     calc
_refine_ls_weighting_details
         'calc w=1/[\s^2^(Fo^2^)+(0.0386P)^2^+0.4659P] where P=(Fo^2^+2Fc^2^)/3'
_atom_sites_solution_hydrogens     geom
_atom_sites_solution_primary     direct
_atom_sites_solution_secondary     difmap
_refine_ls_shift/su_max     0
_refine_ls_shift/su_mean     0
_refine_diff_density_max     0.393
_refine_diff_density_min     -0.244
_refine_ls_extinction_method     none
loop_
    _atom_type_symbol
    _atom_type_description
    _atom_type_scat_dispersion_real
    _atom_type_scat_dispersion_imag
    _atom_type_scat_source
    C C 0.0033 0.0016 'International Tables Vol C Tables 4.2.6.8 and 6.1.1.4'
    H H 0 0 'International Tables Vol C Tables 4.2.6.8 and 6.1.1.4'
    F F 0.0171 0.0103 'International Tables Vol C Tables 4.2.6.8 and 6.1.1.4'
    O O 0.0106 0.006 'International Tables Vol C Tables 4.2.6.8 and 6.1.1.4'
_computing_data_collection     'APEX2 (Bruker, 2007)'
_computing_cell_refinement     'SAINT-Plus (Bruker, 2007)'
_computing_data_reduction     'SAINT-Plus (Bruker, 2007)'
_computing_structure_solution     'SIR97 (Altomare <i>et al.</i>, 1999)'
_computing_structure_refinement     'SHELXL97 (Sheldrick, 2008)'
_computing_molecular_graphics     'DIAMOND (Brandenburg & Putz, 2005)'
_computing_publication_material     'WinGX (Farrugia, 1999)'
loop_
    _atom_site_type_symbol
    _atom_site_label
    _atom_site_fract_x
    _atom_site_fract_y
    _atom_site_fract_z
    _atom_site_U_iso_or_equiv
    _atom_site_adp_type
    _atom_site_calc_flag
    _atom_site_refinement_flags
    _atom_site_occupancy
    _atom_site_disorder_assembly
    _atom_site_disorder_group
    F F1 0.67222(4) 0.00201(11) 0.36009(8) 0.0251(2) Uani d . 1 . .
    F F2 0.61085(5) -0.06716(11) 0.12475(8) 0.0263(2) Uani d . 1 . .
    F F3 0.69105(4) 0.18291(12) 0.18451(9) 0.0286(2) Uani d . 1 . .
    O O1 0.59145(5) 0.34897(12) 0.35035(9) 0.0176(2) Uani d . 1 . .
    O O2 0.54269(5) 0.31437(13) 0.08511(9) 0.0192(2) Uani d . 1 . .
    C C1 0.63589(7) 0.08280(19) 0.22390(13) 0.0192(3) Uani d . 1 . .
    C C2 0.56606(7) 0.21774(18) 0.22550(12) 0.0153(3) Uani d . 1 . .
    C C3 0.5 0.0899(2) 0.25 0.0150(3) Uani d S 1 . .
    C C4 0.64796(10) 0.5018(2) 0.34926(19) 0.0311(3) Uani d . 1 . .
    H H3 0.4785(8) 0.008(2) 0.1636(14) 0.016(3) Uiso d . 1 . .
    H H4A 0.6446(9) 0.598(3) 0.4222(18) 0.032(4) Uiso d . 1 . .
    H H4B 0.6369(10) 0.559(3) 0.251(2) 0.043(5) Uiso d . 1 . .
    H H4C 0.7027(13) 0.450(3) 0.383(2) 0.056(6) Uiso d . 1 . .
    H H2 0.4960(10) 0.351(3) 0.0706(18) 0.036(5) Uiso d . 1 . .
loop_
    _atom_site_aniso_label
    _atom_site_aniso_U_11
    _atom_site_aniso_U_22
    _atom_site_aniso_U_33
    _atom_site_aniso_U_12
    _atom_site_aniso_U_13
    _atom_site_aniso_U_23
    F1 0.0227(4) 0.0299(4) 0.0202(4) 0.0092(3) 0.0038(3) 0.0038(3)
    F2 0.0285(4) 0.0259(4) 0.0241(4) 0.0068(3) 0.0083(3) -0.0070(3)
    F3 0.0198(4) 0.0341(5) 0.0382(5) 0.0039(3) 0.0179(3) 0.0044(3)
    O1 0.0171(4) 0.0168(4) 0.0207(4) -0.0048(3) 0.0085(3) -0.0045(3)
    O2 0.0164(5) 0.0238(5) 0.0187(4) 0.0031(4) 0.0076(3) 0.0064(3)
    C1 0.0181(6) 0.0226(6) 0.0171(6) 0.0024(5) 0.0062(5) -0.0007(4)
    C2 0.0159(6) 0.0162(5) 0.0143(6) 0.0011(4) 0.0057(4) 0.0001(4)
    C3 0.0149(8) 0.0148(8) 0.0152(8) 0 0.0049(6) 0
    C4 0.0336(8) 0.0291(8) 0.0342(8) -0.0165(6) 0.0159(7) -0.0074(6)
_geom_special_details
;
All s.u.'s (except the s.u. in the dihedral angle between two l.s. planes) are
estimated using the full covariance matrix. The cell s.u.'s are taken into
account individually in the estimation of s.u.'s in distances, angles and
torsion angles; correlations between s.u.'s in cell parameters are only used
when they are defined by crystal symmetry. An approximate (isotropic)
treatment of cell s.u.'s is used for estimating s.u.'s involving l.s. planes.
;
loop_
    _geom_bond_atom_site_label_1
    _geom_bond_atom_site_label_2
    _geom_bond_site_symmetry_2
    _geom_bond_distance
    _geom_bond_publ_flag
    F1 C1 . 1.3354(15) ?
    F2 C1 . 1.3399(16) ?
    F3 C1 . 1.3402(15) ?
    O1 C2 . 1.4107(15) ?
    O1 C4 . 1.4405(17) ?
    O2 C2 . 1.3968(15) ?
    O2 H2 . 0.835(17) ?
    C1 C2 . 1.5438(17) ?
    C2 C3 . 1.5352(15) ?
    C3 C2 2_655 1.5352(15) ?
    C3 H3 . 0.945(13) ?
    C4 H4A . 0.954(17) ?
    C4 H4B . 0.950(17) ?
    C4 H4C . 0.98(2) ?
loop_
    _geom_angle_atom_site_label_1
    _geom_angle_atom_site_label_2
    _geom_angle_atom_site_label_3
    _geom_angle_site_symmetry_1
    _geom_angle_site_symmetry_3
    _geom_angle
    _geom_angle_publ_flag
    C2 O1 C4 . . 118.10(10) ?
    C2 O2 H2 . . 104.9(11) ?
    F1 C1 F2 . . 107.32(11) ?
    F1 C1 F3 . . 107.38(10) ?
    F2 C1 F3 . . 107.00(10) ?
    F1 C1 C2 . . 111.41(10) ?
    F2 C1 C2 . . 111.35(10) ?
    F3 C1 C2 . . 112.12(11) ?
    O2 C2 O1 . . 113.56(11) ?
    O2 C2 C3 . . 113.38(9) ?
    O1 C2 C3 . . 106.02(9) ?
    O2 C2 C1 . . 104.60(9) ?
    O1 C2 C1 . . 109.72(9) ?
    C3 C2 C1 . . 109.55(11) ?
    C2 C3 C2 . 2_655 112.00(14) ?
    C2 C3 H3 . . 108.1(8) ?
    C2 C3 H3 2_655 . 109.8(8) ?
    O1 C4 H4A . . 105.3(10) ?
    O1 C4 H4B . . 111.8(11) ?
    H4A C4 H4B . . 112.1(14) ?
    O1 C4 H4C . . 111.7(12) ?
    H4A C4 H4C . . 107.4(15) ?
    H4B C4 H4C . . 108.4(15) ?
loop_
    _geom_torsion_atom_site_label_1
    _geom_torsion_atom_site_label_2
    _geom_torsion_atom_site_label_3
    _geom_torsion_atom_site_label_4
    _geom_torsion_site_symmetry_1
    _geom_torsion_site_symmetry_2
    _geom_torsion_site_symmetry_3
    _geom_torsion_site_symmetry_4
    _geom_torsion
    _geom_torsion_publ_flag
    C4 O1 C2 O2 . . . . -48.50(14) ?
    C4 O1 C2 C3 . . . . -173.64(11) ?
    C4 O1 C2 C1 . . . . 68.14(14) ?
    F1 C1 C2 O2 . . . . 170.92(9) ?
    F2 C1 C2 O2 . . . . -69.30(12) ?
    F3 C1 C2 O2 . . . . 50.54(12) ?
    F1 C1 C2 O1 . . . . 48.77(13) ?
    F2 C1 C2 O1 . . . . 168.55(9) ?
    F3 C1 C2 O1 . . . . -71.61(13) ?
    F1 C1 C2 C3 . . . . -67.23(11) ?
    F2 C1 C2 C3 . . . . 52.54(12) ?
    F3 C1 C2 C3 . . . . 172.38(8) ?
    O2 C2 C3 C2 . . . 2_655 -71.42(8) ?
    O1 C2 C3 C2 . . . 2_655 53.84(6) ?
    C1 C2 C3 C2 . . . 2_655 172.17(10) ?
loop_
    _geom_hbond_atom_site_label_D
    _geom_hbond_atom_site_label_H
    _geom_hbond_atom_site_label_A
    _geom_hbond_site_symmetry_A
    _geom_hbond_distance_DH
    _geom_hbond_distance_HA
    _geom_hbond_distance_DA
    _geom_hbond_angle_DHA
    O2 H2 O1 2_655 0.835(17) 1.935(17) 2.6648(14) 145.4(16)
    O2 H2 O2 5_665 0.835(17) 2.640(17) 3.073(2) 113.7(14)
    C4 H4A F3 6_566 0.954(17) 2.741(17) 3.644(2) 158.4(13)
    C3 H3 F2 5_655 0.945(13) 2.663(13) 3.4022(17) 135.5(10)
    C4 H4A F1 1_565 0.954(17) 2.853(17) 3.383(3) 116.1(11)
