# Supplementary material for: 1,1,1,5,5,5-Hexafluoro-2,4-dimeth­oxy­pentane-2,4-diol
Source: Acta Crystallogr Sect E Struct Rep Online. 2011 Nov 2;67(Pt 12):o3155. doi: 10.1107/S1600536811044813 (PMC3238828; doi:10.1107/S1600536811044813)
Supplement: Supplementary file 2 [file e-67-o3155-Isup2.hkl]

#
# h,k,l, Fc-squared, Fo-squared, sigma(Fo-squared) and status flag
#
data_I
_shelx_title ' I         C2/c         R = 0.04'
_shelx_refln_list_code          4
_shelx_F_calc_maximum      150.24
_exptl_crystal_F_000       552.00
_reflns_d_resolution_high  0.7571
 
loop_
 _symmetry_equiv_pos_as_xyz
 'x, y, z'
 '-x, y, -z+1/2'
 'x+1/2, y+1/2, z'
 '-x+1/2, y+1/2, -z+1/2'
 '-x, -y, -z'
 'x, -y, z-1/2'
 '-x+1/2, -y+1/2, -z'
 'x+1/2, -y+1/2, z-1/2'
 
_cell_length_a    17.8290
_cell_length_b     6.7130
_cell_length_c     9.3470
_cell_angle_alpha  90.000
_cell_angle_beta  109.509
_cell_angle_gamma  90.000
 
_shelx_F_squared_multiplier     1.000
 
loop_
 _refln_index_h
 _refln_index_k
 _refln_index_l
 _refln_F_squared_calc
 _refln_F_squared_meas
 _refln_F_squared_sigma
 _refln_observed_status
   4   0   0    18517.56    17895.40    151.39 o
   6   0   0     2636.96     2274.24     22.82 o
   8   0   0     1892.95     1992.76     21.67 o
  10   0   0      494.52      504.38     27.03 o
  12   0   0       12.41       10.31      4.97 o
  14   0   0      748.26      730.49     17.37 o
  16   0   0      176.46      173.28     10.72 o
  18   0   0        0.90        0.56      6.25 o
  20   0   0      136.45      151.74     18.94 o
  22   0   0      305.92      284.75     40.04 o
   3   1   0     6747.44     6655.50     42.45 o
   5   1   0     1065.90     1147.97      8.32 o
   7   1   0      919.55      976.03      8.40 o
   9   1   0      126.92      136.31      4.33 o
  11   1   0     1386.72     1295.94     16.33 o
  13   1   0      684.25      693.39     13.75 o
  15   1   0       17.35       11.71      3.83 o
  17   1   0     1514.59     1467.80     26.41 o
  19   1   0       16.90       17.12      7.25 o
  21   1   0      126.90      136.16     20.03 o
   0   2   0     2251.95     2074.69     52.28 o
   2   2   0     3263.88     3244.01     31.45 o
   4   2   0     7683.58     7583.85     51.06 o
   6   2   0     5076.02     5234.69     38.80 o
   8   2   0     4383.81     4327.92     38.80 o
  10   2   0       61.56       61.02      3.52 o
  12   2   0      526.14      541.55     11.05 o
  14   2   0       16.79       15.32      4.11 o
  16   2   0       57.61       66.14      7.95 o
  18   2   0      273.33      266.04     14.06 o
  20   2   0       76.70       59.77     18.30 o
   1   3   0     3566.17     3541.49     48.42 o
   3   3   0      689.65      685.24      8.13 o
   5   3   0     1261.63     1402.27     13.89 o
   7   3   0        0.04       -0.18      1.80 o
   9   3   0       19.76        6.91      1.79 o
  11   3   0       93.85       84.42      4.86 o
  13   3   0       52.72       40.67      5.83 o
  15   3   0     2232.39     2125.54     42.48 o
  17   3   0       15.02       34.82      7.07 o
  19   3   0       47.34       26.01      7.17 o
   0   4   0      229.29      219.79     19.80 o
   2   4   0      773.45      810.29     14.19 o
   4   4   0       18.51       22.94      1.73 o
   6   4   0     1546.50     1649.85     19.64 o
   8   4   0      680.46      699.92     10.01 o
  10   4   0     1066.00     1117.14     14.82 o
  12   4   0       46.14       50.98      8.92 o
  14   4   0        3.00        2.26      5.37 o
  16   4   0       21.91       23.59      7.04 o
  18   4   0      126.62      119.97     12.27 o
   1   5   0      315.06      308.90     10.53 o
   3   5   0      789.53      751.24     15.13 o
   5   5   0     1021.33     1009.11     12.65 o
   7   5   0     1031.12     1033.49     13.51 o
   9   5   0      765.76      710.81     20.47 o
  11   5   0     1193.64     1153.23     30.00 o
  13   5   0        0.00        1.05      4.91 o
  15   5   0       14.27        8.10      6.11 o
  17   5   0      201.30      225.90     24.72 o
   0   6   0      851.77      861.15     41.38 o
   2   6   0      197.90      199.96      6.37 o
   4   6   0        5.20        5.49      6.69 o
   6   6   0      281.55      291.84      8.35 o
   8   6   0     1485.42     1483.46     46.28 o
  10   6   0       32.48       32.63      6.65 o
  12   6   0      137.19      135.27     10.26 o
  14   6   0      332.78      355.07     16.14 o
  16   6   0      218.14      252.48     20.55 o
   1   7   0      995.20      922.55     46.72 o
   3   7   0       38.24       41.97      6.84 o
   5   7   0      994.96      984.70     35.01 o
   7   7   0        5.16        4.72      4.98 o
   9   7   0      332.97      338.96     23.25 o
  11   7   0        0.02        7.37      6.10 o
  13   7   0       79.17       61.61      9.35 o
   2   8   0       67.61       64.85      8.40 o
   4   8   0        5.57        3.49      6.58 o
   6   8   0       56.80       47.34      9.19 o
   8   8   0       10.08       18.27      6.01 o
 -21   1   1      451.99      452.00     27.17 o
 -19   1   1        4.94       13.06      6.09 o
 -17   1   1       31.35       37.54      6.17 o
 -15   1   1     1436.76     1389.13     21.44 o
 -13   1   1      169.51      147.72      7.53 o
 -11   1   1      563.43      580.01      9.40 o
  -9   1   1     2352.25     2360.27     20.81 o
  -7   1   1    16402.96    16546.13    100.41 o
  -5   1   1        1.46       -0.32      0.98 o
  -3   1   1       16.83       10.12      1.40 o
  -1   1   1    12414.15    11069.23    260.85 o
   1   1   1    17562.01    17390.90    107.91 o
   3   1   1      621.66      584.68      5.15 o
   5   1   1     2681.44     2734.99     18.81 o
   7   1   1      299.54      267.27      4.85 o
   9   1   1       37.47       35.98      3.12 o
  11   1   1      266.59      254.11      7.37 o
  13   1   1      534.34      515.74     11.34 o
  15   1   1       15.79       11.26      3.82 o
  17   1   1        1.79        2.01      5.61 o
  19   1   1      196.30      198.55     12.22 o
  21   1   1      113.01      121.53     16.45 o
 -22   2   1        0.53       14.04     10.41 o
 -20   2   1        9.17       14.56      7.56 o
 -18   2   1      278.62      280.74     18.88 o
 -16   2   1      282.26      234.73     11.42 o
 -14   2   1      205.05      165.84      6.57 o
 -12   2   1       86.62       89.79      5.01 o
 -10   2   1      393.55      407.11      7.49 o
  -8   2   1       92.06      128.74      3.89 o
  -6   2   1     5210.66     5112.49     30.35 o
  -4   2   1     2964.94     2943.16     34.21 o
  -2   2   1     1620.87     1626.56     14.83 o
   0   2   1      108.81      105.92      2.70 o
   2   2   1     2535.87     2510.31     18.66 o
   4   2   1        8.44        5.11      0.97 o
   6   2   1     4464.90     4411.99     42.80 o
   8   2   1     1020.60      983.55     11.01 o
  10   2   1     1119.51     1059.00     12.59 o
  12   2   1       12.82       11.95      2.65 o
  14   2   1     1346.26     1257.55     25.28 o
  16   2   1     2434.02     2396.90     46.89 o
  18   2   1       39.83       41.42      7.80 o
  20   2   1       74.23       63.46     12.67 o
 -21   3   1      200.16      235.72     21.62 o
 -19   3   1       42.19       39.58      8.46 o
 -17   3   1      292.74      321.60     15.70 o
 -15   3   1       31.53       33.89      5.35 o
 -13   3   1      897.59      840.20     17.56 o
 -11   3   1      326.38      310.09      6.40 o
  -9   3   1       16.17       13.38      2.14 o
  -7   3   1      521.14      542.42      9.83 o
  -5   3   1      989.71     1089.87     11.41 o
  -3   3   1     1849.94     1912.80     19.90 o
  -1   3   1      116.64      127.64      3.23 o
   1   3   1     2175.77     2195.46     24.38 o
   3   3   1      552.73      529.39      5.69 o
   5   3   1      113.84      124.75      3.57 o
   7   3   1     1487.52     1440.43     13.18 o
   9   3   1      219.34      213.81      6.83 o
  11   3   1      222.83      228.19      6.79 o
  13   3   1      116.62      132.55     10.38 o
  15   3   1      269.30      245.70     15.13 o
  17   3   1        1.76       -6.56      6.76 o
  19   3   1       35.76       39.35      9.54 o
 -20   4   1       57.35       55.48     10.93 o
 -18   4   1        4.72       13.40      7.43 o
 -16   4   1      153.13      129.45     11.71 o
 -14   4   1      162.08      194.43      9.72 o
 -12   4   1      634.69      678.59     16.18 o
 -10   4   1      886.97      915.21     12.05 o
  -8   4   1       53.92       52.39      3.00 o
  -6   4   1      647.53      631.06      7.45 o
  -4   4   1       48.97       60.38      3.71 o
  -2   4   1     3717.17     3733.82     42.00 o
   0   4   1      123.81      147.95      4.65 o
   2   4   1        2.21       -1.90      1.38 o
   4   4   1      410.81      385.25      5.91 o
   6   4   1      996.44     1001.76     13.05 o
   8   4   1     3502.20     3491.09     32.85 o
  10   4   1      173.35      182.00     13.31 o
  12   4   1      333.51      336.84     19.46 o
  14   4   1       71.13       71.43     10.77 o
  16   4   1      251.91      213.87     47.72 o
  18   4   1      199.31      181.07     14.59 o
 -17   5   1        9.70        9.25      7.10 o
 -15   5   1        3.52       -1.83      5.99 o
 -13   5   1      135.50      137.46     10.40 o
 -11   5   1       14.66       14.67      5.01 o
  -9   5   1       72.49       81.07      5.54 o
  -7   5   1      326.38      319.32      6.33 o
  -5   5   1      206.05      206.21      9.63 o
  -3   5   1      220.96      213.97      9.15 o
  -1   5   1      153.53      183.98      5.79 o
   1   5   1      980.23     1054.25     15.75 o
   3   5   1      191.84      197.79      5.24 o
   5   5   1      358.68      364.27      7.32 o
   7   5   1        1.76        0.71      3.06 o
   9   5   1      333.43      316.20     14.05 o
  11   5   1      560.37      568.13     22.47 o
  13   5   1      234.85      192.46     14.86 o
  15   5   1      842.60      873.86     30.51 o
  17   5   1       92.46       97.82     11.67 o
 -16   6   1        6.87        1.94      7.17 o
 -14   6   1       64.61       64.90      8.79 o
 -12   6   1      150.51      165.56     10.14 o
 -10   6   1      168.05      167.32      9.07 o
  -8   6   1      429.69      392.76     18.12 o
  -6   6   1      129.65      126.56     11.35 o
  -4   6   1      137.84      143.45     13.15 o
  -2   6   1      117.74      118.52      6.53 o
   0   6   1      227.25      206.23      6.73 o
   2   6   1      215.13      219.19      5.78 o
   4   6   1      249.12      229.08      7.35 o
   6   6   1       45.69       43.51      5.60 o
   8   6   1      316.78      310.59     12.57 o
  10   6   1        3.34       -4.29      7.23 o
  12   6   1        1.73       -1.74      5.98 o
  14   6   1       93.75       54.81     10.77 o
 -13   7   1       83.73       95.41      9.13 o
 -11   7   1       54.30       34.91      6.26 o
  -9   7   1      128.26      113.31      7.54 o
  -7   7   1      776.44      791.36     18.58 o
  -5   7   1        0.04        0.78      5.61 o
  -3   7   1       37.04       34.63     13.90 o
  -1   7   1        1.91       -0.77      4.91 o
   1   7   1       18.94       21.41     12.57 o
   3   7   1       17.88       14.52      4.05 o
   5   7   1      262.53      257.40     11.85 o
   7   7   1        8.46        8.10      4.96 o
   9   7   1       12.87       15.36      5.91 o
  11   7   1       68.25       69.03      9.16 o
 -10   8   1       17.96       25.82      7.16 o
  -8   8   1       34.26       40.51      6.62 o
  -6   8   1       80.06       71.84     10.87 o
  -4   8   1        3.75       12.31      7.01 o
  -2   8   1      285.20      298.77     17.13 o
   0   8   1      451.55      460.72     20.02 o
   2   8   1       67.08       56.00      5.93 o
   4   8   1       56.34       43.41      6.07 o
   6   8   1       14.99       11.47      4.79 o
   8   8   1       34.30       25.89      5.71 o
 -22   0   2       36.95       18.36     12.96 o
 -20   0   2        2.62        7.01     10.54 o
 -18   0   2      293.19      295.00     16.91 o
 -16   0   2     1920.19     1795.87     36.39 o
 -14   0   2     9929.17     9418.35    187.65 o
 -12   0   2       23.39       17.04      4.61 o
 -10   0   2     1556.46     1412.76     22.03 o
  -8   0   2       18.68       19.98      3.06 o
  -6   0   2       97.97      118.83      4.38 o
  -4   0   2    14121.00    13085.70    103.47 o
  -2   0   2      189.56      175.04      3.81 o
   0   0   2    22572.97    21554.11    181.90 o
   2   0   2      500.78      493.27     12.56 o
   4   0   2      128.51      126.04      4.24 o
   6   0   2     2497.61     2400.03     25.19 o
   8   0   2      767.02      672.55     22.22 o
  10   0   2     4518.99     4379.29     63.34 o
  12   0   2      832.26      791.45     28.28 o
  14   0   2      987.31     1021.97     27.63 o
  16   0   2      178.69      182.10     13.07 o
  18   0   2       37.15       56.51     19.13 o
  20   0   2        0.07       -2.67     17.57 o
 -23   1   2        3.92       15.20     11.13 o
 -21   1   2       49.17       45.38     11.23 o
 -19   1   2      161.88      165.90     10.86 o
 -17   1   2        3.40       -1.37      4.25 o
 -15   1   2       24.75       13.16      5.00 o
 -13   1   2       46.85       47.57      4.05 o
 -11   1   2     1505.73     1502.82     24.71 o
  -9   1   2        4.82        6.27      1.72 o
  -7   1   2    14043.76    13712.73     84.07 o
  -5   1   2     4409.84     4215.98     27.52 o
  -3   1   2     7015.10     6691.31     41.46 o
  -1   1   2       16.72       14.39      1.20 o
   1   1   2     9427.37     8910.68     56.95 o
   3   1   2     3373.74     3501.51     23.26 o
   5   1   2       88.38       91.99      2.81 o
   7   1   2     4599.47     4743.07     37.27 o
   9   1   2       65.23       68.20      4.04 o
  11   1   2      827.43      854.26     15.60 o
  13   1   2      206.31      226.57     12.73 o
  15   1   2      512.54      487.66     13.41 o
  17   1   2      202.91      217.81     19.69 o
  19   1   2      268.14      235.29     27.14 o
 -22   2   2       97.65      130.41     15.65 o
 -20   2   2       32.32       13.54      7.32 o
 -18   2   2       18.46       23.57      6.68 o
 -16   2   2      352.44      362.67     12.86 o
 -14   2   2       17.25       14.54      3.30 o
 -12   2   2      197.72      200.99      7.10 o
 -10   2   2     4397.81     4449.27     38.40 o
  -8   2   2    14412.32    14719.36    104.80 o
  -6   2   2    11954.33    12290.04     82.39 o
  -4   2   2     6306.92     6158.16     40.47 o
  -2   2   2     4571.56     4492.42     31.30 o
   0   2   2       26.82       28.05      1.34 o
   2   2   2     1663.49     1638.83     12.39 o
   4   2   2     3274.17     3310.41     29.64 o
   6   2   2     1263.35     1320.14     13.12 o
   8   2   2      957.48     1016.68     11.72 o
  10   2   2      310.54      314.99      7.49 o
  12   2   2        7.83       11.29      3.45 o
  14   2   2        8.72       10.73      3.98 o
  16   2   2       23.35       24.10      7.59 o
  18   2   2        0.35       -0.08      7.51 o
  20   2   2       52.37       56.06     21.80 o
 -21   3   2      218.26      254.53     19.98 o
 -19   3   2       53.10       34.52      7.91 o
 -17   3   2      115.99      119.16     10.08 o
 -15   3   2      259.69      204.86     12.31 o
 -13   3   2     3465.27     3413.23     38.21 o
 -11   3   2        1.72        2.06      1.92 o
  -9   3   2     3232.93     3153.47     25.39 o
  -7   3   2      909.34      881.51     11.29 o
  -5   3   2     2766.17     2670.23     21.55 o
  -3   3   2      103.34       84.54      3.24 o
  -1   3   2      349.21      332.21      6.37 o
   1   3   2     5851.85     6496.12     52.74 o
   3   3   2      350.26      344.44      5.15 o
   5   3   2        8.86       11.09      1.80 o
   7   3   2       10.73        9.50      1.85 o
   9   3   2     5079.50     4967.28     40.21 o
  11   3   2      209.07      191.96      7.98 o
  13   3   2      587.20      535.11     22.96 o
  15   3   2      154.08      119.03     16.26 o
  17   3   2      139.08      119.81     15.16 o
  19   3   2       32.31       29.63     11.37 o
 -20   4   2        0.20        1.09      7.88 o
 -18   4   2       91.16       82.03     12.52 o
 -16   4   2       94.73       82.76      9.50 o
 -14   4   2        2.93       14.84      5.91 o
 -12   4   2        0.56       -3.44      3.70 o
 -10   4   2      494.21      539.26      8.52 o
  -8   4   2      643.93      648.83      9.54 o
  -6   4   2        0.10        1.68      1.45 o
  -4   4   2     2557.97     2655.11     31.13 o
  -2   4   2      589.76      536.65      9.49 o
   0   4   2        2.19        3.69      1.67 o
   2   4   2      710.53      801.72      9.34 o
   4   4   2     2212.16     2319.26     22.30 o
   6   4   2        5.58        4.56      1.82 o
   8   4   2     2584.82     2651.89     22.17 o
  10   4   2       18.35       16.58      4.44 o
  12   4   2       10.63       12.53      4.97 o
  14   4   2        0.25        7.57      6.75 o
  16   4   2      133.15      145.75     15.78 o
  18   4   2        0.23        5.82      9.61 o
 -19   5   2       31.41       38.90      9.72 o
 -17   5   2      181.01      184.79     14.24 o
 -15   5   2      301.50      317.99     16.30 o
 -13   5   2        0.02        2.31      4.82 o
 -11   5   2       76.71       66.67      6.22 o
  -9   5   2      165.05      150.67      6.58 o
  -7   5   2      691.27      699.89     10.75 o
  -5   5   2      180.08      180.53      6.55 o
  -3   5   2      427.02      445.04     14.25 o
  -1   5   2      427.29      422.64     10.06 o
   1   5   2        4.17        3.96      1.56 o
   3   5   2      288.18      276.41      5.81 o
   5   5   2       32.68       35.31      3.37 o
   7   5   2     1511.84     1484.97     29.21 o
   9   5   2      755.21      741.83     25.46 o
  11   5   2        8.24       10.26      6.33 o
  13   5   2      545.80      590.37     23.66 o
  15   5   2       66.62       68.31     11.97 o
 -16   6   2      102.74      108.30     12.11 o
 -14   6   2       74.17       68.93      8.02 o
 -12   6   2      108.50      102.07      8.18 o
 -10   6   2       10.35        3.24      4.07 o
  -8   6   2      483.73      483.43     11.66 o
  -6   6   2     1049.59     1021.94     28.22 o
  -4   6   2       32.37       41.43      7.28 o
  -2   6   2      431.66      420.96     12.82 o
   0   6   2       38.03       39.03      5.22 o
   2   6   2     2850.69     2918.16     33.13 o
   4   6   2        0.29        0.25      5.08 o
   6   6   2      882.72      872.80     20.27 o
   8   6   2       46.24       47.73     11.35 o
  10   6   2      217.32      217.76     19.35 o
  12   6   2        1.50        4.63      7.37 o
  14   6   2      768.59      817.42     29.71 o
 -13   7   2       30.26       31.26      6.75 o
 -11   7   2       93.72      107.34      8.10 o
  -9   7   2        0.01        0.97      4.96 o
  -7   7   2       23.31       14.47      7.28 o
  -5   7   2       11.58       14.68      6.80 o
  -3   7   2        3.23        0.89      6.45 o
  -1   7   2      125.80      128.17     22.69 o
   1   7   2      905.45      923.51     26.43 o
   3   7   2        3.58        4.04      4.08 o
   5   7   2      241.79      221.36     10.64 o
   7   7   2        4.45       10.74      5.36 o
   9   7   2        6.52       -2.60      5.48 o
  11   7   2        0.01       -0.85      7.15 o
 -10   8   2       57.36       79.24      8.96 o
  -8   8   2       37.78       39.37     10.45 o
  -6   8   2        4.43       -7.79      8.45 o
  -4   8   2        7.24        8.01      8.01 o
  -2   8   2     1207.24     1203.30     39.38 o
   0   8   2        0.48       -3.08      6.63 o
   2   8   2      544.58      546.34     20.09 o
   4   8   2       21.01       20.34      5.46 o
   6   8   2       12.13       10.14      6.03 o
 -23   1   3      349.19      358.65     26.07 o
 -21   1   3      122.17      116.10     14.07 o
 -19   1   3       33.65       27.52      6.14 o
 -17   1   3      164.44      165.01     10.47 o
 -15   1   3     2773.21     2693.61     33.09 o
 -13   1   3     1601.36     1501.51     19.26 o
 -11   1   3      400.15      411.94      8.89 o
  -9   1   3      647.48      630.86      9.21 o
  -7   1   3     4038.61     3887.57     29.37 o
  -5   1   3        0.09       -2.24      1.14 o
  -3   1   3       17.23       31.87      2.60 o
  -1   1   3      346.41      346.80      4.48 o
   1   1   3      532.90      526.45      5.64 o
   3   1   3     6366.68     6381.81     45.04 o
   5   1   3      247.69      255.41      5.16 o
   7   1   3     2617.43     2648.73     24.99 o
   9   1   3       66.59       68.61      4.60 o
  11   1   3      111.67      107.59      6.18 o
  13   1   3       28.36       25.65      4.34 o
  15   1   3      177.73      165.29      9.89 o
  17   1   3      736.54      766.80     21.26 o
  19   1   3        0.57        6.23     18.46 o
 -22   2   3       32.74       23.72     10.57 o
 -20   2   3     1016.59     1077.07     27.20 o
 -18   2   3       16.70       25.81      5.86 o
 -16   2   3      141.43      157.51      9.48 o
 -14   2   3       89.54      101.91      5.64 o
 -12   2   3      732.64      752.85     12.22 o
 -10   2   3     1640.50     1629.43     17.55 o
  -8   2   3      579.61      598.48      8.75 o
  -6   2   3      925.11     1026.70      9.49 o
  -4   2   3       11.36       19.15      1.64 o
  -2   2   3        3.76        5.47      0.93 o
   0   2   3    12811.67    13691.89     86.99 o
   2   2   3     5648.06     5990.63     44.50 o
   4   2   3      687.09      695.92      9.06 o
   6   2   3      195.04      191.96      4.98 o
   8   2   3       17.45       16.86      2.45 o
  10   2   3      332.63      322.30      8.70 o
  12   2   3       37.67       26.24      4.06 o
  14   2   3        6.04        5.03      5.72 o
  16   2   3      330.51      319.87     15.18 o
  18   2   3        0.18       11.76      8.91 o
 -21   3   3      314.35      348.05     20.87 o
 -19   3   3       91.95       92.81     10.10 o
 -17   3   3        2.05        2.48      5.18 o
 -15   3   3      221.13      273.56     12.13 o
 -13   3   3        0.04       -3.26      3.48 o
 -11   3   3        5.92        3.06      2.09 o
  -9   3   3        3.89        1.45      1.99 o
  -7   3   3      712.66      782.29     10.62 o
  -5   3   3       78.00       82.90      2.98 o
  -3   3   3      317.23      348.42      5.20 o
  -1   3   3     3575.77     3675.28     30.05 o
   1   3   3       19.96       21.49      1.88 o
   3   3   3      813.17      814.60      9.02 o
   5   3   3      332.73      344.43      5.91 o
   7   3   3     1701.90     1707.14     18.24 o
   9   3   3     1987.47     1967.27     29.97 o
  11   3   3      314.27      315.27     19.62 o
  13   3   3      332.58      322.20     12.04 o
  15   3   3       22.87       19.03      6.94 o
  17   3   3       10.65       11.17      9.88 o
 -20   4   3       66.41       49.73     15.28 o
 -18   4   3       83.16       69.32     11.20 o
 -16   4   3        1.14        1.29      5.14 o
 -14   4   3        1.43       -5.49      4.13 o
 -12   4   3     1512.58     1506.22     26.05 o
 -10   4   3       58.80       58.44      3.76 o
  -8   4   3      542.39      541.79      8.10 o
  -6   4   3      173.27      172.26      4.20 o
  -4   4   3     1179.98     1168.90     11.48 o
  -2   4   3     1036.34     1050.09     11.21 o
   0   4   3      102.46      126.43      4.02 o
   2   4   3     3342.31     3460.00     29.17 o
   4   4   3      720.22      753.62      9.44 o
   6   4   3       10.85       13.65      2.14 o
   8   4   3     4273.93     4314.25     48.67 o
  10   4   3      554.50      515.41     30.30 o
  12   4   3      330.65      337.73     24.32 o
  14   4   3      179.36      189.92     13.38 o
  16   4   3       38.85       28.31     10.64 o
 -19   5   3      163.77      139.29     13.85 o
 -17   5   3       21.95       18.88      7.60 o
 -15   5   3      382.55      316.91     14.20 o
 -13   5   3       21.34       12.07      4.92 o
 -11   5   3       69.83       76.19      6.59 o
  -9   5   3      119.83      112.50      6.55 o
  -7   5   3      189.13      188.02      5.71 o
  -5   5   3     1090.83     1095.43     25.11 o
  -3   5   3      195.56      199.88      8.71 o
  -1   5   3     1360.13     1401.99     15.33 o
   1   5   3      713.89      655.64      8.77 o
   3   5   3      307.24      309.87      7.48 o
   5   5   3      134.40      123.33     15.03 o
   7   5   3      141.54      131.36      8.60 o
   9   5   3       13.95        3.06      4.51 o
  11   5   3      234.42      240.07     13.37 o
  13   5   3        1.91       -4.98      6.73 o
  15   5   3      261.16      250.81     29.70 o
 -16   6   3       11.41       10.83      7.69 o
 -14   6   3       10.44       15.51      5.93 o
 -12   6   3       46.46       59.94      6.76 o
 -10   6   3        3.37       10.46      4.18 o
  -8   6   3      283.28      286.38      9.20 o
  -6   6   3      524.71      521.68     26.47 o
  -4   6   3       29.72       16.87      6.37 o
  -2   6   3      241.39      259.01     14.11 o
   0   6   3      588.87      589.16     11.57 o
   2   6   3       18.12       19.98      3.49 o
   4   6   3      136.15      136.75      7.41 o
   6   6   3       33.99       34.45      6.93 o
   8   6   3        1.24       -1.38      4.17 o
  10   6   3      148.55      130.35     23.14 o
  12   6   3      180.06      145.38     14.13 o
 -13   7   3        1.50        0.23      5.54 o
 -11   7   3        9.73       11.62      5.06 o
  -9   7   3       93.28       99.68     11.06 o
  -7   7   3      121.26      116.79     16.02 o
  -5   7   3        0.51        0.00      6.90 o
  -3   7   3        4.16        5.47      6.21 o
  -1   7   3      364.68      334.66     17.31 o
   1   7   3      134.72      144.59     13.21 o
   3   7   3      233.42      237.25     10.81 o
   5   7   3        8.88        3.51      4.93 o
   7   7   3       34.92       25.74      8.06 o
   9   7   3        3.92        0.53      6.45 o
  -8   8   3       76.40       64.74     14.46 o
  -6   8   3        0.68       -4.67      9.12 o
  -4   8   3        9.05        3.11      8.45 o
  -2   8   3      107.60       97.82     11.91 o
   0   8   3      147.73      140.42     13.45 o
   2   8   3        2.78        5.78      4.71 o
   4   8   3        3.85        5.25      5.19 o
   6   8   3       26.35       23.74      6.80 o
 -22   0   4      367.40      372.35     29.81 o
 -20   0   4       31.32       23.69     11.68 o
 -18   0   4     1895.23     1903.99     61.96 o
 -16   0   4       46.82       30.42      7.56 o
 -14   0   4    11024.23    10684.50    141.66 o
 -12   0   4      438.83      445.13     14.61 o
 -10   0   4      188.86      166.16      6.21 o
  -8   0   4     1847.51     1836.22     26.28 o
  -6   0   4       85.03       72.96      5.65 o
  -4   0   4    18243.57    18372.70    158.35 o
  -2   0   4      554.24      543.64      8.92 o
   0   0   4    13006.28    12992.40    113.67 o
   2   0   4       43.57       37.93      3.46 o
   4   0   4      131.76      135.37      7.72 o
   6   0   4        0.86        4.02      3.26 o
   8   0   4       29.36       27.93      7.84 o
  10   0   4      368.96      380.65     14.06 o
  12   0   4       54.46       47.28      7.42 o
  14   0   4      466.53      489.01     18.52 o
  16   0   4     1565.86     1744.55     68.07 o
  18   0   4      108.32       97.44     20.69 o
 -23   1   4        3.88       -3.93      9.61 o
 -21   1   4      729.61      794.40     31.62 o
 -19   1   4      299.42      318.34     16.29 o
 -17   1   4     1646.68     1676.97     28.34 o
 -15   1   4      840.86      865.23     16.24 o
 -13   1   4     2431.35     2308.31     24.36 o
 -11   1   4     1376.51     1406.69     17.68 o
  -9   1   4        2.04        4.42      2.06 o
  -7   1   4        4.67        9.05      1.90 o
  -5   1   4       15.14       23.11      2.05 o
  -3   1   4      329.33      329.84      5.20 o
  -1   1   4      651.77      643.26      7.56 o
   1   1   4      894.45      976.07     10.72 o
   3   1   4     3912.30     4290.13     36.27 o
   5   1   4        0.37       -0.32      1.86 o
   7   1   4        0.23        0.90      2.28 o
   9   1   4       28.73       29.07      4.71 o
  11   1   4      269.79      267.91      9.63 o
  13   1   4      100.61      101.12      7.11 o
  15   1   4      540.10      561.44     23.66 o
  17   1   4      184.54      212.88     16.04 o
 -22   2   4      823.03      874.59     43.12 o
 -20   2   4      307.56      362.71     18.01 o
 -18   2   4       14.21       16.75      6.64 o
 -16   2   4       10.01       -3.72      4.05 o
 -14   2   4       39.83       47.92      5.62 o
 -12   2   4      102.64       95.13      5.77 o
 -10   2   4      767.23      806.79     12.37 o
  -8   2   4      270.92      283.05      5.35 o
  -6   2   4      113.71      114.53      3.78 o
  -4   2   4       38.50       44.15      2.20 o
  -2   2   4     2907.63     2901.79     23.94 o
   0   2   4     3503.66     3631.72     29.12 o
   2   2   4        0.35        2.75      1.40 o
   4   2   4     5395.31     5372.15     44.48 o
   6   2   4      510.46      500.50      8.58 o
   8   2   4      195.07      189.76      7.35 o
  10   2   4      623.96      639.15     14.92 o
  12   2   4      266.32      266.11     12.54 o
  14   2   4       55.44       49.69      6.93 o
  16   2   4       87.86       80.06     10.60 o
 -21   3   4       20.22       10.13      7.57 o
 -19   3   4      183.07      207.23     13.71 o
 -17   3   4      101.74      104.27      9.55 o
 -15   3   4        1.53        0.82      3.94 o
 -13   3   4      481.20      549.92     13.57 o
 -11   3   4      123.75      124.42      4.58 o
  -9   3   4      467.46      514.88     10.49 o
  -7   3   4     3617.36     3596.21     30.15 o
  -5   3   4     1114.97     1185.24     13.53 o
  -3   3   4      899.54     1002.23     11.78 o
  -1   3   4       66.29       97.37      5.74 o
   1   3   4     9055.96     9955.01     76.73 o
   3   3   4       67.53       87.04      3.80 o
   5   3   4       74.05       70.38      3.98 o
   7   3   4      149.77      155.88      5.82 o
   9   3   4     1047.08     1082.89     21.12 o
  11   3   4      517.33      504.38     14.73 o
  13   3   4       10.92       12.54      6.64 o
  15   3   4      682.30      679.35     23.08 o
  17   3   4       46.87       52.31     10.15 o
 -20   4   4        4.07       -3.60      7.55 o
 -18   4   4       20.69       27.07     13.07 o
 -16   4   4       36.23       30.33      6.69 o
 -14   4   4        3.56       -0.08      3.81 o
 -12   4   4       51.16       38.13      5.08 o
 -10   4   4      556.40      526.31     11.34 o
  -8   4   4      306.55      295.90      7.27 o
  -6   4   4     3873.58     3821.54     31.55 o
  -4   4   4      597.86      614.72      8.24 o
  -2   4   4     1133.50     1147.12     12.08 o
   0   4   4      220.54      239.95      5.15 o
   2   4   4      182.74      156.93      6.35 o
   4   4   4      796.84      851.12     11.18 o
   6   4   4     1485.77     1491.81     23.97 o
   8   4   4      577.56      584.42     14.42 o
  10   4   4       50.84       50.87      7.06 o
  12   4   4       19.72       14.06      6.23 o
  14   4   4        2.88        2.91      6.17 o
 -19   5   4      434.78      474.19     22.44 o
 -17   5   4       88.79      112.81     12.74 o
 -15   5   4       36.53       31.18      7.55 o
 -13   5   4        1.01        5.88      4.70 o
 -11   5   4      390.52      394.17     18.85 o
  -9   5   4       88.52       93.08      8.57 o
  -7   5   4     1682.51     1666.34     21.51 o
  -5   5   4     1909.85     1888.25     21.46 o
  -3   5   4       60.26       56.34      3.44 o
  -1   5   4       18.29       18.08      2.64 o
   1   5   4      370.36      350.32      8.60 o
   3   5   4      308.62      327.94     17.68 o
   5   5   4       62.69       52.34      7.62 o
   7   5   4        0.13        1.88      4.21 o
   9   5   4        8.73        7.98      5.24 o
  11   5   4      114.28      100.44     10.20 o
  13   5   4      132.14      123.30     11.64 o
 -16   6   4        0.59       -4.91      6.46 o
 -14   6   4        4.40       -1.34      5.91 o
 -12   6   4      732.51      798.25     18.40 o
 -10   6   4      292.28      296.67     11.85 o
  -8   6   4      408.02      411.89     12.33 o
  -6   6   4      816.62      786.79     21.90 o
  -4   6   4      379.63      379.08     29.10 o
  -2   6   4      269.07      260.47      8.10 o
   0   6   4     1433.61     1426.99     22.60 o
   2   6   4      461.77      434.38     11.75 o
   4   6   4       55.10       55.98      8.63 o
   6   6   4      102.71      104.07      8.21 o
   8   6   4        1.54        1.40      4.88 o
  10   6   4       39.58       36.50      7.25 o
  12   6   4       10.39        7.01      8.32 o
 -13   7   4      196.46      232.19     17.32 o
 -11   7   4        7.69        5.31      5.27 o
  -9   7   4      495.99      503.23     18.49 o
  -7   7   4       69.64       71.60      7.96 o
  -5   7   4      355.90      365.44     19.49 o
  -3   7   4        6.76        2.87      6.94 o
  -1   7   4       16.08       16.63      4.94 o
   1   7   4       21.45       25.33      7.61 o
   3   7   4       10.51        5.93      3.97 o
   5   7   4      440.54      431.51     13.61 o
   7   7   4      125.97      122.41     15.01 o
   9   7   4      157.10      165.71     22.80 o
  -8   8   4        2.74       -4.00     10.23 o
  -6   8   4      272.16      309.89     23.58 o
  -4   8   4      124.99      146.14     14.73 o
  -2   8   4      273.66      282.18     18.33 o
   0   8   4       13.52       18.00      5.52 o
   2   8   4        1.78        3.60      5.26 o
 -23   1   5       77.88       79.47     37.71 o
 -21   1   5      409.95      462.35     21.14 o
 -19   1   5       11.27        4.52      5.03 o
 -17   1   5      156.39      167.67     12.74 o
 -15   1   5      279.78      273.12     10.45 o
 -13   1   5        5.39        1.99      3.12 o
 -11   1   5     2117.13     2021.93     23.20 o
  -9   1   5     1097.54     1141.72     15.15 o
  -7   1   5      676.49      686.56      9.62 o
  -5   1   5      820.05      824.14     10.82 o
  -3   1   5     1205.38     1190.49     13.61 o
  -1   1   5      375.47      350.59      6.62 o
   1   1   5     2412.42     2600.94     26.13 o
   3   1   5      328.38      335.02      7.37 o
   5   1   5      418.49      451.90      9.80 o
   7   1   5       19.05       17.27      3.28 o
   9   1   5      743.89      734.43     14.63 o
  11   1   5      368.94      371.34     12.48 o
  13   1   5        2.71        2.77      4.94 o
  15   1   5       78.51       91.71      9.32 o
 -22   2   5        5.06        5.94      9.17 o
 -20   2   5      278.09      311.78     16.76 o
 -18   2   5       24.08       31.89      6.09 o
 -16   2   5       11.77       20.23      5.07 o
 -14   2   5     1315.58     1203.00     21.78 o
 -12   2   5       33.47       17.44      4.32 o
 -10   2   5      264.29      257.50      6.97 o
  -8   2   5      768.61      770.14     11.50 o
  -6   2   5     2037.31     2081.94     19.36 o
  -4   2   5     2303.92     2424.17     22.88 o
  -2   2   5      994.70      969.34     11.80 o
   0   2   5     2093.82     2354.14     25.67 o
   2   2   5     4414.74     4728.29     47.64 o
   4   2   5      859.05      860.39     12.58 o
   6   2   5      176.84      185.92      6.72 o
   8   2   5      606.36      627.75     12.71 o
  10   2   5      385.90      395.39     13.25 o
  12   2   5      266.20      276.40     13.28 o
  14   2   5       36.60       39.22      7.15 o
  16   2   5       33.32       33.15      8.97 o
 -21   3   5      126.50      152.56     21.72 o
 -19   3   5       68.76       79.46     18.37 o
 -17   3   5      298.52      313.70     15.45 o
 -15   3   5      175.10      165.02     10.67 o
 -13   3   5       93.15       97.08      5.87 o
 -11   3   5      307.42      331.79      7.76 o
  -9   3   5       89.84       99.59      4.21 o
  -7   3   5     2590.76     2618.18     25.35 o
  -5   3   5      127.18      122.72      4.75 o
  -3   3   5     1235.30     1228.03     14.32 o
  -1   3   5        8.07       10.63      1.92 o
   1   3   5      439.75      461.05      8.88 o
   3   3   5       11.09       11.21      2.28 o
   5   3   5      248.16      258.83      7.11 o
   7   3   5      139.21      124.74      7.85 o
   9   3   5     1365.78     1372.86     25.69 o
  11   3   5      116.53      124.38     11.28 o
  13   3   5       13.16       14.13      6.98 o
  15   3   5        0.46       -2.81      6.47 o
 -20   4   5       18.84        8.47      8.33 o
 -18   4   5        1.65       -3.79      7.34 o
 -16   4   5      109.77      123.25     13.29 o
 -14   4   5      555.25      497.25     15.55 o
 -12   4   5      345.77      319.00     10.15 o
 -10   4   5      250.73      257.52     10.69 o
  -8   4   5      911.28      888.13     14.77 o
  -6   4   5     5819.04     5829.61     48.84 o
  -4   4   5       12.79       11.43      2.29 o
  -2   4   5        1.25        1.41      1.84 o
   0   4   5      653.45      668.39      9.83 o
   2   4   5        1.01        4.78      2.39 o
   4   4   5       20.47       26.84      4.23 o
   6   4   5      450.28      454.57     17.95 o
   8   4   5        8.86       12.94      6.88 o
  10   4   5      140.91      133.40     10.72 o
  12   4   5       91.38       75.37      9.41 o
  14   4   5        5.02        3.56      7.02 o
 -19   5   5       37.74       31.58      9.65 o
 -17   5   5        5.51        3.54      7.13 o
 -15   5   5       46.87       74.28      9.33 o
 -13   5   5       54.88       80.11      8.98 o
 -11   5   5      109.58      122.69      9.83 o
  -9   5   5       19.57       15.82      4.78 o
  -7   5   5        6.36        4.59      3.44 o
  -5   5   5      748.81      730.40     13.25 o
  -3   5   5     1167.26     1157.58     20.17 o
  -1   5   5      296.15      289.30     12.52 o
   1   5   5     1251.97     1165.41     23.06 o
   3   5   5       88.85       96.46      7.45 o
   5   5   5      318.71      280.61     11.59 o
   7   5   5       94.42       98.91      8.88 o
   9   5   5      270.95      266.35     18.28 o
  11   5   5       81.73       79.10      9.79 o
 -16   6   5      123.49      153.79     17.11 o
 -14   6   5      304.67      352.90     16.62 o
 -12   6   5       30.82       27.71      6.61 o
 -10   6   5       33.87       41.86      6.40 o
  -8   6   5        6.67        0.72      3.97 o
  -6   6   5      151.06      144.50      8.99 o
  -4   6   5      106.42      125.83      7.04 o
  -2   6   5      306.28      316.59     10.06 o
   0   6   5       19.01       23.77      4.38 o
   2   6   5      197.34      188.30      9.33 o
   4   6   5        8.82        6.43      4.46 o
   6   6   5       41.80       44.71      6.69 o
   8   6   5        0.27        1.78      5.19 o
  10   6   5       37.21       41.12      9.22 o
 -13   7   5       77.83       79.84      9.10 o
 -11   7   5      355.27      335.56     18.33 o
  -9   7   5       62.93       75.02     11.57 o
  -7   7   5       11.73        7.23      5.88 o
  -5   7   5       52.52       44.77      6.59 o
  -3   7   5      157.17      169.67     10.40 o
  -1   7   5      128.64      119.00      7.26 o
   1   7   5        0.14        5.42      3.81 o
   3   7   5        6.81        8.38      4.54 o
   5   7   5      119.20      113.79     10.02 o
   7   7   5        6.92       -0.05      5.69 o
  -6   8   5      108.44       96.33     16.68 o
  -4   8   5        3.59       -1.51      9.12 o
  -2   8   5       19.93       21.55      6.21 o
   0   8   5       52.76       44.13      7.21 o
 -22   0   6        2.03       -4.59     10.57 o
 -20   0   6      398.64      451.64     28.92 o
 -18   0   6       78.03       62.14     11.79 o
 -16   0   6      152.37      172.78     12.79 o
 -14   0   6      132.14      152.05     11.23 o
 -12   0   6      522.72      505.02     22.87 o
 -10   0   6       75.43       75.65     12.95 o
  -8   0   6        0.53       -2.21      4.61 o
  -6   0   6     2163.65     2026.34     34.45 o
  -4   0   6     5780.80     5895.62     80.72 o
  -2   0   6       53.54       38.84      5.29 o
   0   0   6      159.90      153.75      8.95 o
   2   0   6     7526.63     8030.33    107.05 o
   4   0   6        0.43        5.52      6.51 o
   6   0   6       95.28       76.12      7.84 o
   8   0   6      827.37      845.48     22.51 o
  10   0   6     2327.15     2495.76     45.96 o
  12   0   6      848.64      849.57     25.18 o
  14   0   6      171.20      172.85     24.47 o
 -23   1   6        3.72       -5.43      9.36 o
 -21   1   6      532.10      584.83     25.79 o
 -19   1   6        2.05       -3.26      5.19 o
 -17   1   6      852.96      844.90     24.79 o
 -15   1   6      364.36      341.77     11.37 o
 -13   1   6      974.61      925.10     17.73 o
 -11   1   6      435.61      396.79      9.23 o
  -9   1   6      770.99      790.68     12.67 o
  -7   1   6     1781.11     1744.27     20.37 o
  -5   1   6      403.22      436.78     10.07 o
  -3   1   6     1273.72     1243.90     15.81 o
  -1   1   6       14.75       17.53      2.76 o
   1   1   6      216.73      254.68      6.88 o
   3   1   6      320.86      290.42     11.01 o
   5   1   6     1055.37     1086.04     17.17 o
   7   1   6     1958.50     2036.42     26.76 o
   9   1   6      284.69      285.40     10.50 o
  11   1   6      273.86      289.85     14.04 o
  13   1   6      160.92      171.58     17.00 o
  15   1   6       54.62       30.48     14.46 o
 -22   2   6      245.04      263.22     29.58 o
 -20   2   6       95.23      147.23     12.46 o
 -18   2   6       86.54       72.40      8.94 o
 -16   2   6      170.79      146.14      9.39 o
 -14   2   6      223.29      217.34     10.63 o
 -12   2   6      215.84      232.53     10.13 o
 -10   2   6     2414.97     2267.29     68.85 o
  -8   2   6      709.50      700.53     10.58 o
  -6   2   6       39.24       40.50      3.12 o
  -4   2   6     1344.43     1343.76     18.34 o
  -2   2   6       89.27       78.58      4.81 o
   0   2   6      485.70      519.76     10.42 o
   2   2   6      228.90      242.76      6.90 o
   4   2   6      867.78      838.25     13.26 o
   6   2   6       59.51       56.28      5.60 o
   8   2   6     1505.66     1474.14     27.22 o
  10   2   6      319.03      335.59     13.29 o
  12   2   6       26.44       29.66      9.65 o
  14   2   6      143.16      141.64     13.21 o
 -21   3   6      772.25      800.18     29.93 o
 -19   3   6       15.05       20.53      7.11 o
 -17   3   6       92.44       85.55      9.21 o
 -15   3   6        6.90       17.12      5.43 o
 -13   3   6     2874.41     2694.35     36.97 o
 -11   3   6      264.94      262.78     10.70 o
  -9   3   6       21.25       21.78      3.27 o
  -7   3   6       29.49       31.16      4.05 o
  -5   3   6      945.29      948.55     11.69 o
  -3   3   6        1.20        5.28      2.16 o
  -1   3   6       32.48       26.20      2.83 o
   1   3   6       31.12       25.04      3.47 o
   3   3   6        3.13        1.18      2.91 o
   5   3   6       99.67      101.13      7.42 o
   7   3   6       36.55       43.86      7.80 o
   9   3   6      119.00      113.45      8.76 o
  11   3   6      550.82      525.26     19.51 o
  13   3   6        3.25        1.85      6.62 o
 -20   4   6      193.24      230.19     17.40 o
 -18   4   6      116.78      107.04     11.86 o
 -16   4   6       66.11       67.23      9.45 o
 -14   4   6       48.61       27.16      6.25 o
 -12   4   6        8.37       14.65      4.97 o
 -10   4   6      962.02      938.50     19.90 o
  -8   4   6      686.61      667.62     14.26 o
  -6   4   6     1976.56     2000.93     27.68 o
  -4   4   6      111.20      117.84      6.03 o
  -2   4   6       27.09       24.06      4.20 o
   0   4   6       39.43       56.61      5.48 o
   2   4   6      459.21      421.28     18.86 o
   4   4   6      107.43      126.60      8.03 o
   6   4   6      313.50      303.33     14.08 o
   8   4   6       18.93       11.14      5.52 o
  10   4   6        6.01        1.03      5.76 o
  12   4   6        7.92        5.94      6.83 o
 -17   5   6       12.28       11.81      7.82 o
 -15   5   6      346.21      361.75     20.67 o
 -13   5   6       10.50       16.64      6.60 o
 -11   5   6       44.84       46.59     11.62 o
  -9   5   6      844.33      839.61     24.18 o
  -7   5   6      201.90      205.36      9.97 o
  -5   5   6      742.86      750.05     18.05 o
  -3   5   6       13.27        8.34      4.06 o
  -1   5   6      928.67      929.65     19.11 o
   1   5   6        1.04        0.67      4.10 o
   3   5   6        2.22        5.32      4.51 o
   5   5   6      192.98      181.72     11.25 o
   7   5   6       47.01       33.66      9.32 o
   9   5   6      173.63      196.61     13.46 o
  11   5   6       28.96       33.27      9.46 o
 -16   6   6       54.31       71.21     15.36 o
 -14   6   6      366.11      414.65     17.05 o
 -12   6   6     1412.05     1558.26     32.79 o
 -10   6   6        0.23       -1.45      4.87 o
  -8   6   6       40.12       44.43      6.36 o
  -6   6   6       77.41       79.87      6.79 o
  -4   6   6      491.76      476.65     13.29 o
  -2   6   6      132.55      133.17      8.28 o
   0   6   6      647.88      625.63     19.72 o
   2   6   6      575.13      638.24     16.46 o
   4   6   6       18.64       19.31      5.76 o
   6   6   6      158.28      154.51     11.98 o
   8   6   6       52.52       48.52     11.59 o
 -11   7   6      103.30      109.23     12.56 o
  -9   7   6        9.24        4.44      8.56 o
  -7   7   6       23.98       29.97      6.94 o
  -5   7   6        4.27       -4.09      4.00 o
  -3   7   6       19.97       15.66      6.37 o
  -1   7   6        0.05        1.67      4.15 o
   1   7   6        0.60        5.67      4.50 o
   3   7   6       42.25       44.55      6.54 o
 -21   1   7       13.38        5.08      9.00 o
 -19   1   7      418.74      406.25     21.51 o
 -17   1   7       47.61       41.02      6.54 o
 -15   1   7       34.74       31.99      6.65 o
 -13   1   7      405.26      351.50     11.74 o
 -11   1   7      906.15      937.70     16.50 o
  -9   1   7        7.11        3.90      2.94 o
  -7   1   7       49.80       51.64      3.66 o
  -5   1   7      664.50      637.69     11.25 o
  -3   1   7      211.60      217.98      7.15 o
  -1   1   7      612.31      609.78     12.02 o
   1   1   7     1169.63     1265.47     18.77 o
   3   1   7     3466.61     3609.92     40.20 o
   5   1   7      161.79      162.59      7.85 o
   7   1   7       26.11       21.31      5.77 o
   9   1   7      157.35      137.91     11.56 o
  11   1   7      171.13      187.31     12.32 o
  13   1   7       11.21       10.79      8.81 o
 -22   2   7        3.57       -0.26      9.05 o
 -20   2   7      189.96      198.40     16.71 o
 -18   2   7      303.64      333.42     16.80 o
 -16   2   7      114.32      126.94      9.23 o
 -14   2   7     2055.26     1992.01     31.16 o
 -12   2   7      638.15      604.94     15.09 o
 -10   2   7      353.52      319.98     10.87 o
  -8   2   7      214.50      223.36      7.72 o
  -6   2   7      271.32      245.35      7.68 o
  -4   2   7      454.97      430.66     10.24 o
  -2   2   7       15.27       10.38      2.76 o
   0   2   7      157.32      144.13      6.18 o
   2   2   7      168.05      191.09      7.86 o
   4   2   7      129.25      105.92      7.06 o
   6   2   7      149.34      171.77     10.35 o
   8   2   7      115.30       94.49      8.43 o
  10   2   7       37.61       40.27      6.87 o
  12   2   7       40.35       30.25      7.77 o
 -21   3   7      205.22      196.92     21.56 o
 -19   3   7        2.31       -1.52      6.35 o
 -17   3   7        2.76        2.05      6.10 o
 -15   3   7      162.49      186.89     15.89 o
 -13   3   7        1.65        4.19      4.70 o
 -11   3   7      146.03      137.94     10.03 o
  -9   3   7       75.82       67.83      5.47 o
  -7   3   7     1404.91     1457.96     21.02 o
  -5   3   7     2485.59     2490.93     30.10 o
  -3   3   7       91.97       98.00      6.46 o
  -1   3   7      350.57      370.86     10.56 o
   1   3   7       31.72       41.76      4.76 o
   3   3   7       51.19       72.52      6.97 o
   5   3   7        2.15        3.08      4.21 o
   7   3   7       36.47       39.54      6.42 o
   9   3   7       32.31       11.43      7.11 o
  11   3   7      111.13      111.44     11.67 o
 -18   4   7        0.13        0.69      7.26 o
 -16   4   7      396.08      370.35     18.42 o
 -14   4   7        2.13       11.75      5.64 o
 -12   4   7      248.66      233.34     12.31 o
 -10   4   7      452.47      456.23     14.34 o
  -8   4   7      221.21      222.21     11.41 o
  -6   4   7     1451.21     1444.25     23.29 o
  -4   4   7        9.12        7.14      3.85 o
  -2   4   7      802.82      752.57     17.26 o
   0   4   7      103.71       85.27      6.97 o
   2   4   7      335.01      283.87     16.41 o
   4   4   7      564.85      588.89     18.45 o
   6   4   7       35.14       47.82      7.64 o
   8   4   7       42.50       30.43      7.58 o
  10   4   7      131.73      112.29     11.68 o
 -17   5   7      122.04      125.75     12.78 o
 -15   5   7      363.83      398.28     18.13 o
 -13   5   7      361.18      416.48     17.07 o
 -11   5   7       72.39       87.67      9.08 o
  -9   5   7      189.08      208.66     12.42 o
  -7   5   7       14.50       10.05      4.63 o
  -5   5   7      294.09      309.26     13.61 o
  -3   5   7        8.73        5.57      4.29 o
  -1   5   7        3.95        1.28      4.42 o
   1   5   7        9.63        1.68      4.63 o
   3   5   7       33.92       34.11      6.94 o
   5   5   7        0.12       -3.18      4.65 o
   7   5   7        0.70        1.15      5.86 o
 -14   6   7       87.47       98.89     11.03 o
 -12   6   7       20.01       15.46      6.61 o
 -10   6   7        0.15       -9.14      5.13 o
  -8   6   7       89.39      103.46     10.05 o
  -6   6   7        5.34        4.87      4.54 o
  -4   6   7        0.39        2.90      4.28 o
  -2   6   7      122.93      104.86      8.23 o
   0   6   7      113.02      102.29      8.23 o
   2   6   7       99.73       97.14      9.17 o
   4   6   7       53.40       47.78      7.75 o
  -9   7   7       13.76       12.03      7.63 o
  -7   7   7       63.77       58.67      8.99 o
  -5   7   7      128.73      133.30     11.91 o
  -3   7   7        6.37        5.43      5.01 o
  -1   7   7       17.98       14.45      5.42 o
 -22   0   8        9.85       12.62     11.81 o
 -20   0   8       43.34       18.43     11.36 o
 -18   0   8     1356.08     1342.54     43.47 o
 -16   0   8       28.74       28.41     10.12 o
 -14   0   8       22.09       23.18      6.76 o
 -12   0   8     1363.53     1285.51     29.79 o
 -10   0   8      277.32      253.68     13.74 o
  -8   0   8      114.09      117.44      9.55 o
  -6   0   8       86.28       83.01      7.89 o
  -4   0   8     2767.84     2722.25     45.94 o
  -2   0   8     2426.13     2378.71     41.91 o
   0   0   8      890.54      863.91     30.49 o
   2   0   8     3333.31     3382.83     55.47 o
   4   0   8       73.99       81.62      8.86 o
   6   0   8        2.53       -0.23      5.29 o
   8   0   8      614.90      631.75     26.10 o
  10   0   8        0.65      -13.79      9.57 o
 -21   1   8       16.01       16.86     13.25 o
 -19   1   8       69.81       57.42      9.46 o
 -17   1   8      108.57      132.50     11.36 o
 -15   1   8        0.98        1.24      4.57 o
 -13   1   8        7.33        9.73      4.73 o
 -11   1   8       78.59       83.44     10.32 o
  -9   1   8       24.13       29.29      3.63 o
  -7   1   8       57.64       54.36      4.36 o
  -5   1   8       83.84       74.55      6.52 o
  -3   1   8        0.05       -0.32      2.90 o
  -1   1   8      253.65      270.80     10.13 o
   1   1   8      726.26      741.20     15.81 o
   3   1   8      212.35      198.01      9.64 o
   5   1   8      231.87      231.02     10.90 o
   7   1   8      237.23      221.30     12.46 o
   9   1   8       34.52       40.19      7.10 o
  11   1   8        3.32       10.12      7.28 o
 -20   2   8       31.50       38.72     10.43 o
 -18   2   8        0.59       -0.94      6.14 o
 -16   2   8       21.68       18.27      6.56 o
 -14   2   8      803.64      760.86     18.34 o
 -12   2   8       37.20       31.20      5.54 o
 -10   2   8       76.07       86.65     12.31 o
  -8   2   8      453.25      429.46     10.97 o
  -6   2   8     1945.40     1906.18     28.52 o
  -4   2   8      707.42      702.56     15.43 o
  -2   2   8      338.30      340.51     10.82 o
   0   2   8     1321.32     1347.98     23.28 o
   2   2   8        0.56       -0.89      3.58 o
   4   2   8     1465.07     1481.13     28.40 o
   6   2   8        0.13        6.33      5.00 o
   8   2   8       76.21       57.86      7.57 o
  10   2   8       21.04       14.23      6.43 o
 -19   3   8        1.71        0.47      7.00 o
 -17   3   8      459.74      473.71     17.82 o
 -15   3   8       89.02      102.07      9.97 o
 -13   3   8     1273.55     1289.53     27.28 o
 -11   3   8      260.22      257.43     12.88 o
  -9   3   8      113.81      106.45      7.37 o
  -7   3   8      191.15      205.52      8.89 o
  -5   3   8        0.28        6.13      3.60 o
  -3   3   8     1623.64     1621.16     28.78 o
  -1   3   8       40.24       40.21      5.86 o
   1   3   8      360.01      347.45     12.58 o
   3   3   8      151.06      179.08     10.72 o
   5   3   8      107.06      101.57      9.01 o
   7   3   8       22.53        5.68      6.24 o
   9   3   8       34.79       23.50      7.67 o
 -18   4   8       37.95       47.77     10.01 o
 -16   4   8       58.48       38.91      9.24 o
 -14   4   8        1.84        0.48      6.12 o
 -12   4   8      137.30      160.35     10.88 o
 -10   4   8        0.18       -2.86      4.53 o
  -8   4   8      791.22      808.71     17.62 o
  -6   4   8       19.00       18.34      4.70 o
  -4   4   8       53.73       63.16      7.08 o
  -2   4   8      324.57      290.36     12.76 o
   0   4   8       28.43       19.39      5.60 o
   2   4   8        5.66        9.32      5.67 o
   4   4   8      196.64      189.44     14.13 o
   6   4   8      137.43      150.93     12.10 o
   8   4   8        0.86       -1.18      6.46 o
 -15   5   8       49.42       50.74     10.23 o
 -13   5   8       53.07       43.62     10.75 o
 -11   5   8        5.52        1.30      5.85 o
  -9   5   8        2.71        3.02      5.01 o
  -7   5   8       16.57        5.98      5.15 o
  -5   5   8       17.21       19.42      5.61 o
  -3   5   8       53.13       46.04      6.56 o
  -1   5   8        5.03        2.31      4.95 o
   1   5   8       24.09       21.65      8.95 o
   3   5   8        0.14       -2.14      6.78 o
   5   5   8       28.03       22.08      6.90 o
 -12   6   8        6.25        3.13      6.70 o
 -10   6   8       21.17       25.25      7.32 o
  -8   6   8       97.96       73.05      7.77 o
  -6   6   8       13.99       14.10      5.70 o
  -4   6   8       32.28       34.06      6.34 o
  -2   6   8      257.58      238.42     15.69 o
   0   6   8       79.31       85.15      8.44 o
   2   6   8       10.60        9.17      6.15 o
 -19   1   9        3.62        3.17      8.14 o
 -17   1   9       41.42       29.27      7.61 o
 -15   1   9       91.13       84.83      9.99 o
 -13   1   9     1525.98     1454.02     26.53 o
 -11   1   9      858.80      826.99     20.94 o
  -9   1   9      109.73       97.39     11.04 o
  -7   1   9       70.23       74.58      7.63 o
  -5   1   9      651.48      641.82     15.86 o
  -3   1   9      220.06      202.47      9.91 o
  -1   1   9       82.72       79.94      6.89 o
   1   1   9        4.48       10.47      4.37 o
   3   1   9      259.19      268.32     12.05 o
   5   1   9        0.90       -3.54      5.11 o
   7   1   9        0.00       -1.19      6.04 o
   9   1   9       29.32       36.78      8.80 o
 -20   2   9        5.48        5.08      8.84 o
 -18   2   9        1.12        9.13      8.08 o
 -16   2   9       47.17       49.64     12.33 o
 -14   2   9      213.68      230.51     13.66 o
 -12   2   9      253.31      276.70     12.61 o
 -10   2   9      885.78      904.08     24.18 o
  -8   2   9      156.80      157.28      8.18 o
  -6   2   9      256.54      254.57     14.33 o
  -4   2   9      582.81      608.09     15.20 o
  -2   2   9      305.49      333.22     11.94 o
   0   2   9       52.03       42.62      9.25 o
   2   2   9       38.45       42.13      6.78 o
   4   2   9      203.96      219.05     12.63 o
   6   2   9       52.63       60.21      8.11 o
   8   2   9       78.88       88.55     13.78 o
 -17   3   9       83.75       79.50      9.91 o
 -15   3   9        6.95       10.62      6.58 o
 -13   3   9       45.42       49.53      7.61 o
 -11   3   9        7.22       -0.37      5.06 o
  -9   3   9      238.16      222.24     10.86 o
  -7   3   9        5.85        8.08      4.55 o
  -5   3   9      639.34      623.28     17.61 o
  -3   3   9      191.63      172.08     17.66 o
  -1   3   9       23.83       25.85      5.76 o
   1   3   9       11.89       15.72      5.68 o
   3   3   9        0.07        5.26      5.30 o
   5   3   9       14.23        8.65      6.68 o
   7   3   9        5.64       -2.86      6.91 o
 -16   4   9        5.07       13.09      7.63 o
 -14   4   9      135.58      163.49     13.50 o
 -12   4   9      234.30      247.25     17.90 o
 -10   4   9      259.41      272.75     13.65 o
  -8   4   9       97.74       90.95      8.68 o
  -6   4   9       66.66       60.49      7.54 o
  -4   4   9      179.37      198.45     11.45 o
  -2   4   9      114.72       84.18     11.56 o
   0   4   9        4.23        0.79      5.63 o
   2   4   9       62.46       69.62      9.70 o
   4   4   9       54.56       59.40      9.03 o
 -13   5   9       51.12       43.20      9.59 o
 -11   5   9        2.57       -1.87      6.26 o
  -9   5   9      166.04      147.22     11.74 o
  -7   5   9       69.13       67.03      7.99 o
  -5   5   9      270.53      268.15     13.56 o
  -3   5   9      122.14      108.98      9.50 o
  -1   5   9        0.04       -2.88      5.42 o
   1   5   9       19.76       12.93      6.82 o
  -8   6   9        8.42       -2.38      5.59 o
  -6   6   9      134.51      129.85     11.56 o
  -4   6   9       79.89       65.10      8.19 o
 -18   0  10       31.34       56.74     13.43 o
 -16   0  10      531.92      522.77     27.35 o
 -14   0  10      105.63      112.15     15.08 o
 -12   0  10     2276.02     2361.12     59.25 o
 -10   0  10       51.49       56.96     11.38 o
  -8   0  10      540.70      527.97     24.50 o
  -6   0  10     1326.22     1363.20     40.16 o
  -4   0  10     1053.33     1036.29     34.42 o
  -2   0  10      131.92      135.56     22.25 o
   0   0  10      343.29      403.14     56.62 o
   2   0  10      111.34       86.16     12.96 o
   4   0  10        7.15       18.80      8.89 o
   6   0  10      185.26      198.21     26.92 o
 -19   1  10       20.54       39.21     10.56 o
 -17   1  10      419.78      466.96     24.59 o
 -15   1  10        0.56        7.12      6.18 o
 -13   1  10       73.76       82.77      9.44 o
 -11   1  10       46.79       35.77      8.28 o
  -9   1  10      453.35      457.22     14.31 o
  -7   1  10      534.79      552.58     15.42 o
  -5   1  10      219.43      207.48     10.75 o
  -3   1  10      204.88      210.10     10.92 o
  -1   1  10        6.75        9.32      4.79 o
   1   1  10       35.77       16.49      6.60 o
   3   1  10      349.86      416.97     25.08 o
   5   1  10      180.38      201.59     15.10 o
 -18   2  10      146.05      138.93     14.74 o
 -16   2  10       28.85       15.05      8.39 o
 -14   2  10       68.10       79.54     13.92 o
 -12   2  10       99.78       95.07      9.74 o
 -10   2  10      939.86      946.43     23.70 o
  -8   2  10       52.30       49.94      7.55 o
  -6   2  10      823.17      788.23     20.70 o
  -4   2  10        3.80        4.13      5.28 o
  -2   2  10      131.49      115.97      9.72 o
   0   2  10      316.90      297.13     14.60 o
   2   2  10        0.11       -1.39      5.35 o
   4   2  10        0.47       -5.94      6.32 o
 -17   3  10       97.65       83.78     16.97 o
 -15   3  10       30.86       26.13      7.61 o
 -13   3  10        3.12        3.38      5.93 o
 -11   3  10      172.17      164.15     11.62 o
  -9   3  10       57.50       73.08      8.43 o
  -7   3  10        0.51       -1.44      4.58 o
  -5   3  10       99.10       98.96      9.14 o
  -3   3  10        5.58        1.03      5.27 o
  -1   3  10       25.63       27.09      6.61 o
   1   3  10        0.01       -2.47      5.34 o
   3   3  10      304.39      349.52     18.97 o
 -14   4  10        9.21        7.65      7.64 o
 -12   4  10        6.16        7.52      7.39 o
 -10   4  10      203.10      223.12     15.33 o
  -8   4  10        0.92        3.04      6.32 o
  -6   4  10       87.30       91.87      9.16 o
  -4   4  10      138.66      116.12      9.90 o
  -2   4  10       21.62       16.26     11.17 o
   0   4  10        7.49        0.53      6.28 o
  -9   5  10      123.57      120.65     11.91 o
  -7   5  10       99.78      101.87     12.39 o
  -5   5  10      465.44      529.83     18.40 o
  -3   5  10       43.41       43.06      7.90 o
 -15   1  11      359.03      393.45     22.43 o
 -13   1  11      165.37      163.65     14.81 o
 -11   1  11      490.58      507.47     18.40 o
  -9   1  11        0.20       -1.45      5.75 o
  -7   1  11       22.32       24.79      6.82 o
  -5   1  11        8.81        6.58      5.81 o
  -3   1  11       24.64       26.23      7.79 o
  -1   1  11      215.41      195.55     25.01 o
   1   1  11       16.80       25.25      8.47 o
 -14   2  11        2.36       11.33      7.97 o
 -12   2  11      204.03      205.74     16.84 o
 -10   2  11        0.28        7.10      7.19 o
  -8   2  11        1.65       -5.38      6.07 o
  -6   2  11       34.07       25.96      8.11 o
  -4   2  11       92.30       88.93     13.10 o
  -2   2  11       55.85       75.10     10.20 o
   0   2  11        7.18        2.39      7.93 o
 -13   3  11       47.85       36.74      9.52 o
 -11   3  11       73.54       74.58      9.71 o
  -9   3  11        0.50        6.51      6.12 o
  -7   3  11       34.62       29.25      7.23 o
  -5   3  11       20.35       12.98      6.41 o
  -3   3  11       68.79       87.83     11.23 o
  -1   3  11       48.12       33.42      8.54 o
  -8   4  11        0.47        3.08      7.07 o
  -6   4  11        6.27       -2.31      6.95 o
 -12   0  12      386.71      355.45     31.26 o
 -10   0  12      281.29      252.91     36.15 o
  -8   0  12       34.63       27.89     11.09 o
  -6   0  12       63.55       33.54     13.46 o
  -4   0  12        8.76       11.35     13.79 o
 -11   1  12       44.16       22.17      8.84 o
  -9   1  12       56.94       62.28     14.79 o
  -7   1  12      116.36       93.47     13.20 o
  -5   1  12       85.59       84.56     11.70 o
  -8   2  12       92.87       94.09     12.33 o
 
